# Supplementary material for: Coupling analysis of risk factors in road cargo transport accidents and preventive measures with an N–K model
Source: PLoS One. 2025 Jul 15;20(7):e0328074. doi: 10.1371/journal.pone.0328074 (PMC12262903; doi:10.1371/journal.pone.0328074)
Supplement: S1 Data — (ZIP) [file pone.0328074.s001.zip]

Archive with 10 entries (6 files):
- Source Data(2)/
- Source Data(2)/Fig3/
- Source Data(2)/Fig3/.DS_Store
- Source Data(2)/Fig3/data for FIg3.xlsx
- Source Data(2)/Fig4/
- Source Data(2)/Fig4/.DS_Store
- Source Data(2)/Fig4/data for FIg4.xlsx
- Source Data(2)/Source Accident Data/
- Source Data(2)/Source Accident Data/Description.xlsx
- Source Data(2)/Source Accident Data/Road‐freight accident analysis dataset.xlsx
