# Supplementary material for: Coupling analysis of risk factors in road cargo transport accidents and preventive measures with an N–K model
Source: PLoS One. 2025 Jul 15;20(7):e0328074. doi: 10.1371/journal.pone.0328074 (PMC12262903; doi:10.1371/journal.pone.0328074)
Supplement: S1 Data — (ZIP) [file pone.0328074.s001.zip › Source Data(2)/Fig3/data for FIg3.xlsx]

## Sheet: Sheet1
风险因素	度	接近中心性	中介中心性
Risk factor	Degree	Degree centrality	Closeness centrality
H01	17	0.7429	8.7912
H02	10	0.619	1.7917
H03	9	0.6047	1.7853
H04	18	0.7647	9.9484
H05	5	0.5532	0.0833
H06	18	0.7647	9.3981
H07	17	0.7429	7.5576
H08	8	0.5909	0.8357
H09	16	0.7222	11.3361
V01	13	0.6667	3.3189
V02	19	0.7879	10.1584
V03	10	0.619	1.75
V04	14	0.6842	3.546
V05	16	0.7222	6.1766
V06	11	0.6341	1.6512
V07	16	0.7222	5.6302
V08	20	0.8125	14.8168
E01	18	0.7647	9.0691
E02	10	0.619	1.8262
E03	11	0.6341	1.6305
E04	12	0.65	3.1182
E05	13	0.6667	3.329
E06	15	0.7027	6.333
E07	16	0.7222	6.4867
E08	16	0.7222	8.0391
M01	16	0.7222	7.263
M02	18	0.7647	14.3299
