# Supplementary material for: Coupling analysis of risk factors in road cargo transport accidents and preventive measures with an N–K model
Source: PLoS One. 2025 Jul 15;20(7):e0328074. doi: 10.1371/journal.pone.0328074 (PMC12262903; doi:10.1371/journal.pone.0328074)
Supplement: S1 Data — (ZIP) [file pone.0328074.s001.zip › Source Data(2)/Fig4/data for FIg4.xlsx]

## Sheet: Sheet1
风险因素	度	接近中心性	中介中心性
Risk factor	Degree	Degree centrality	Closeness centrality
H01	3.6912	0.1609	2.0715
H02	0.7031	0.0379	0.0652
H03	0.687	0.0371	0.0671
H04	3.9162	0.1389	2.0112
H05	0.1108	0.0184	0.0317
H06	3.9414	0.1637	2.0197
H07	1.0852	0.0423	0.4129
H08	1.3629	0.0996	0.2594
H09	2.7914	0.1191	1.8757
V01	0.8979	0.0428	0.3763
V02	4.0931	0.1736	2.2364
V03	1.7935	0.1027	0.4192
V04	2.2312	0.1136	0.6927
V05	3.3927	0.1413	1.4183
V06	0.0182	0.0071	0.1983
V07	3.5613	0.1195	0.9762
V08	4.2106	0.1775	3.1896
E01	3.8907	0.1609	1.9631
E02	1.6983	0.0986	0.4127
E03	2.2793	0.1304	0.4096
E04	2.5938	0.1381	0.6127
E05	2.1796	0.1027	0.5125
E06	3.1095	0.1431	1.3137
E07	0.9852	0.0387	0.3871
E08	0.9617	0.0392	0.4127
M01	3.4074	0.1536	1.4926
M02	3.8761	0.1608	2.9734
