# Supplementary material for: Coupling analysis of risk factors in road cargo transport accidents and preventive measures with an N–K model
Source: PLoS One. 2025 Jul 15;20(7):e0328074. doi: 10.1371/journal.pone.0328074 (PMC12262903; doi:10.1371/journal.pone.0328074)
Supplement: S1 Data — (ZIP) [file pone.0328074.s001.zip › Source Data(2)/Source Accident Data/Description.xlsx]

## Sheet: Description
Category	Column code	Description
Individual	I01	Speeding driving
Individual	I02	Fatigued driving
Individual	I03	Lane occupation
Individual	I04	Failure to observe road conditions
Individual	I05	Failure to yield
Individual	I06	Improper driving operations
Individual	I07	Unlicensed driving
Individual	I08	Not maintaining a safe distance
Individual	I09	Illegal lane change
Vehicle	V01	Illegal modification
Vehicle	V02	Defective braking system
Vehicle	V03	Defective steering system
Vehicle	V04	Defective tires
Vehicle	V05	Defective lighting system
Vehicle	V06	Defective safety protection devices
Vehicle	V07	Non‑compliant reflective marking
Vehicle	V08	Overloading / Oversized loading
Environment	E01	Adverse weather (rain, fog, etc.)
Environment	E02	Roadwork section
Environment	E03	Ramps
Environment	E04	Curved ramp
Environment	E05	Intersection
Environment	E06	Slippery road surface
Environment	E07	Incomplete traffic signs / markings
Environment	E08	Improper road design
Management	M01	Inadequate vehicle dynamic monitoring
Management	M02	Inadequate road safety inspection and control
Meta	Coupling_type	Coupling type classification indicator
		The Red T stands for Primary cause for this accident.
