# Supplementary material for: Coupling analysis of risk factors in road cargo transport accidents and preventive measures with an N–K model
Source: PLoS One. 2025 Jul 15;20(7):e0328074. doi: 10.1371/journal.pone.0328074 (PMC12262903; doi:10.1371/journal.pone.0328074)
Supplement: S1 Data — (ZIP) [file pone.0328074.s001.zip › Source Data(2)/Source Accident Data/Road‐freight accident analysis dataset.xlsx]

## Sheet: Description
Category	Column code	Description
Individual	I01	Speeding driving
Individual	I02	Fatigued driving
Individual	I03	Lane occupation
Individual	I04	Failure to observe road conditions
Individual	I05	Failure to yield
Individual	I06	Improper driving operations
Individual	I07	Unlicensed driving
Individual	I08	Not maintaining a safe distance
Individual	I09	Illegal lane change
Vehicle	V01	Illegal modification
Vehicle	V02	Defective braking system
Vehicle	V03	Defective steering system
Vehicle	V04	Defective tires
Vehicle	V05	Defective lighting system
Vehicle	V06	Defective safety protection devices
Vehicle	V07	Non‑compliant reflective marking
Vehicle	V08	Overloading / Oversized loading
Environment	E01	Adverse weather (rain, fog, etc.)
Environment	E02	Roadwork section
Environment	E03	Ramps
Environment	E04	Curved ramp
Environment	E05	Intersection
Environment	E06	Slippery road surface
Environment	E07	Incomplete traffic signs / markings
Environment	E08	Improper road design
Management	M01	Inadequate vehicle dynamic monitoring
Management	M02	Inadequate road safety inspection and control
Meta	Coupling_type	Coupling type classification indicator
		The Red T stands for Primary cause for this accident.

## Sheet: Accident cases
		Individual Factors									Vehicle Factors								Environmental Factors								Management Factors
Accident Date	Accident Name	Speeding driving I01	Fatigued driving I02	Lane occupation I03	Failure to observe road conditions I04	Failure to yield I05	Improper driving operations I06	Unlicensed driving I07	Not maintaining a safe distance I08	Illegal lane change I09	Illegal modification V01	Defective braking system V02	Defective steering system V03	Defective tires V04	Defective lighting system V05	Defective safety protection devices V06	Non - compliant reflective marking V07	Overloading/Oversized loading V08	Adverse weather (rain, fog, etc.) E01	Roadwork section E02	Ramps E03	Curved ramp E04	Intersection E05	Slippery road surface E06	Incomplete traffic signs/markings E07	Improper road design E08	Inadequate vehicle dynamic monitoring M01	Inadequate road safety inspection and control M02	Coupling type
2022.8.7	Investigation Report on the August 7th Traffic Accident at Shugang Avenue, Daya Bay Development Zone				T		T																						I
2022.8.5	Investigation Report on the Major Road Traffic Accident in Dongzhou District, Fushun City on August 5	T																	T			T		T			T		I-E-M
2022.8.2	Investigation Report on the "August 2nd" Road Traffic Accident in Libo County					T																	T						I-E
2022.7.21	Investigation into the July 21 Major Road Traffic Accident on the Yangcun Section of Boluo County, Huihé Expressway				T		T				T	T	T					T		T									I-V-E
2022.6.28	Investigation Report on the Major Road Traffic Accident in Shuangfeng Town, Hechuan District (June 28)	T																				T							I-E
2022.6.26	Investigation Report on the "6·26" Traffic Accident on National Highway 324 in Long'an County	T								T			T																I-V
2022.6.1	Investigation Report on the General Road Traffic Accident in Chang'an Town on June 1, 2022				T										T		T												I-V
2022.5.8	Investigation Report on the General Road Traffic Accident of May 8th in Zhangmutou Town				T																								I
2022.5.28	Investigation Report on the General Road Traffic Accident in Huangjiang Town on May 28					T																	T						I-E
2022.4.8	Investigation Report on the "April 8" Road Traffic Accident in Nanhu New District, Yueyang City				T			T																					I
2022.4.5	Longmen County "April 5th" General Road Traffic Accident In-Depth Investigation Report		T		T			T																					I
2022.3.18	Investigation Report on the Major Road Traffic Accident of March 18, 2022 in Nankang District				T		T																						I
2022.2.26	Investigation Report on the February 26 Road Traffic Accident in Xiashan District				T	T																							I
2022.2.17	Investigation Report on the Road Traffic Accident in the Lvliang Section of Qingyin Expressway	T					T					T		T													T		I-V-M
2022.1.21	Investigation Report on the Major Road Traffic Accident in Dayu County (January 21)			T										T				T										T	I-V-M
2022.1.18	Investigation Report on the January 18 Major Road Traffic Accident on G80 Guangzhou-Kunming Expressway		T									T			T				T					T			T	T	I-V-E-M
2021.9.8	Investigation Report on the "September 8" General Road Traffic Accident in Jianyang District				T																								I
2021.9.30	Investigation Report on the Major Road Traffic Accident at Longling Upbound Tunnel, Dehua Section of Shaxia Expressway on September 30						T		T								T			T									I-V-E
2021.9.29	September 29 Major Road Traffic Accident in Torch Development Zone, Zhongshan City				T								T																I-V
2021.9.22	In-Depth Investigation Report on the September 22 Traffic Accident in Sihui City				T										T														I-V
2021.9.16	Investigation Report on the General Traffic Accident at Shenhai Expressway, Yangxi County (September 16)								T									T	T					T					I-V-E
2021.9.16	Investigation Report on the "9.16" Major Road Traffic Accident on the Beijing-Hong Kong-Macao Expressway in Fogang County Section		T				T																				T	T	I-M
2021.8.31	Investigation Report on the Major Road Traffic Accident in Huishangang Town, Taoliang County on August 31										T		T					T										T	V-M
2021.8.13	Investigation Report on the Major Road Traffic Accident in Gucheng District on August 13																		T		T			T				T	E-M
2021.8.11	Investigation Report on the General Road Traffic Accident in Tangxia Town, Dongguan City (August 11)				T	T									T								T						I-V-E
2021.7.23	G3 Jingtai Expressway Southbound Lane Road Traffic Accident											T												T					V-E
2021.7.22	Investigation Report on the Major Traffic Accident of July 22 in the Shenyang Section of Liaoning Central Ring Expressway		T								T															T			I-V-E
2021.7.13	Investigation Report on the General Road Traffic Accident in Fenshui Town, Xuyong County (July 13)						T				T	T						T			T				T				I-V-E-M
2021.7.11	Investigation Report on the Major Road Traffic Accident in Jiangjin District, Chongqing Municipality on July 11				T									T															I-V
2021.6.6	Investigation Report on the Major Road Traffic Accident in the Jinlin Section of National Highway G332 on June 6						T																				T		I-M
2021.6.28	In-Depth Investigation Report on the June 28 Traffic Accident in Sihui City				T																								I
2021.6.13	In-Depth Investigation Report on the "June 13" Traffic Accident in Sihui City																		T					T					E
2021.6.10	Investigation Report on the Major Road Traffic Accident in Pingxiang City on June 10th	T					T								T	T			T			T		T					I-V-E
2021.5.3	Investigation Report on the Major Road Transport Accident in Daliuta, Shenmu City (May 3)	T				T												T					T		T			T	I-V-E-M
2021.5.27	Maoming Binhai New Area May 27 Major Road Traffic Accident				T															T					T			T	I-E-M
2021.5.26	Investigation Report on the May 26 Traffic Accident on Hangrui Expressway within Xiangyun County, Dali Prefecture		T				T					T							T					T			T		I-V-E-M
2021.5.19	Investigation Report on the General Road Traffic Accident in Qishi Town on May 19, 2021								T						T			T										T	I-V-M
2021.5.1	Investigation Report on the Major Road Traffic Accident at Jielong Tunnel Section of G65 Baomao Expressway (Case Identifier: 5-1)											T																	V
2021.4.4	Investigation Report on the Major Road Traffic Accident at Shenhai Expressway (Yancheng Section) on April 4				T		T				T			T													T		I-V-M
2021.4.3	Qingcheng District, Qingyuan City "April 3" Major Road Traffic Accident								T										T					T			T		I-E-M
2021.4.20	In-Depth Investigation Report on the "4.20" Traffic Accident in Sihui City						T																						I
2021.4.14	"April 14 G76 Xiamen-Chengdu Expressway (Naqian Section) General Road Traffic Accident"				T		T					T							T		T			T					I-V-E
2021.4.12	Investigation Report on the April 12 Major Road Traffic Accident in Fusui County							T				T	T	T	T	T	T										T		I-V-M
2021.4.11	Investigation Report on the Major Road Traffic Accident at Chuzhou Section of G36 Ning-Luo Expressway (April 11, 2021)						T				T													T					I-V-E
2021.3.5	Investigation Report on the Major Road Traffic Accident in Sibao Town, Liancheng County on March 25				T		T																						I
2021.3.30	Investigation Report on the General Road Traffic Accident at Logistics Avenue, Economic Development Zone (March 30)														T								T				T		V-E-M
2021.3.3	Investigation Report on the "March 13" Road Traffic Accident in Maoming City				T							T																	I-V
2021.3.29	Investigation Report on the Major Road Traffic Accident in the Zhoujia-Yunlong Section of G42 Shanghai-Chengdu Expressway on March 19																	T									T		V-M
2021.3.25	Investigation Report on the General Road Traffic Accident in Humen Town (March 25, 2021)				T				T		T					T	T												I-V
2021.3.18	Investigation Report on the March 18 Major Road Traffic Accident at Gaotang County Section of National Highway 308					T						T											T						I-V-E
2021.3.18	Investigation Report on "3·18" General Road Traffic Accident at Nayuan Road, Yongning District, Nanning City						T					T																	I-V
2021.3.14	Investigation Report on the General Road Transport Accident in Chang'an Town on March 14, 2021				T										T														I-V
2021.3.12	Investigation Report on the March 12 Road Traffic Accident in Suixi County				T	T			T									T					T				T	T	I-V-E-M
2021.2.25	Investigation Report on the Major Road Traffic Accident on Provincial Highway S514 in Lingma Town, Wuming District (February 25)					T								T			T		T					T		T		T	I-V-E-M
2021.2.24	Investigation Report on the "February 24" General Road Traffic Accident at Jiangnan Logistics and Transportation Co., Ltd., Liling City								T	T												T							I-E
2021.12.7	Investigation Report on the Major Road Traffic Accident on Donghai Street, Yingkou City (December 17)	T			T							T		T									T		T				I-V-E
2021.12.26	Investigation Report on the "12·26" Road Transportation Accident in Daxu Town								T									T										T	I-V-M
2021.12.16	Investigation Report on the "12·16" Traffic Accident along National Highway G324 in Long'an County	T																			T			T	T				I-E
2021.11.11	"11.11 Traffic Accident on Provincial Highway S215, Long'an County"							T					T																I-V
2021.10.3	Shaoguan Wushen Expressway "October 3" Major Road Traffic Accident								T			T										T							I-V-E
2021.10.20	Investigation Report on the Major Road Traffic Accident in Dengta City, Liaoyang (October 20)	T																									T		I-M
2021.10.19	Investigation Report on "October 19" Traffic Accident at National Highway G324, Long'an County			T																									I
2021.10.18	Investigation Report on the "October 18" Traffic Accident on National Highway 358 in Long'an County		T						T																				I
2021.10.13	Investigation Report on the October 13th General Road Traffic Accident in Longxi County					T												T											I-V
2021.1.20	Investigation Report on the January 20 Major Traffic Accident in Mingda Town, Liangping District	T																				T		T	T		T	T	I-E-M
2021.1.17	Investigation Report on the Major Road Traffic Accident in Dongxiang District on January 17				T			T										T					T		T			T	I-V-E-M
2021.1.16	Investigation Report on the Major Road Traffic Accident in Ningwu Expressway Wuhu Section on January 16, 2021				T		T											T										T	I-V-M
2021.1.12	In-Depth Investigation Report on the Major Road Traffic Accident in Dongfang City (January 12)		T		T				T																		T		I-M
2020.9.8	Investigation Report on the September 8 General Road Traffic Accident in Mudanjiang City	T										T						T	T				T	T					I-V-E
2020.9.20	Investigation Report on the "September 20th" General Road Traffic Accident in Hengli Town				T		T								T														I-V
2020.9.17	Investigation Report on the Major Off-Road Traffic Accident in Qinyuan County on September 17, 2020	T								T		T								T							T	T	I-V-E-M
2020.9.15	Investigation Report on the "15 September" General Road Traffic Accident in Dalang Town	T																T		T									I-V-E
2020.8.8	Investigation Report on the August 8 General Road Traffic Accident in Zhangmutou Town				T																								I
2020.8.22	Investigation Report on the "August 22" Major Road Traffic Accident in the Xingye County Section of G80 Guangkun Expressway, Yulin City										T	T																T	V-M
2020.8.10	Investigation Report on the Major Traffic Accident in Wuxiang County on August 10, 2020	T	T									T		T							T		T		T			T	I-V-E-M
2020.8.10	Investigation Report on the "August 10" Major Road Traffic Accident in Putian Section of Shenhai Expressway				T			T				T															T	T	I-V-M
2020.8.1	"August 1 Major Road Traffic Accident in Pingdu City, Qingdao, Shandong Province: Liability Investigation Report"		T	T								T													T	T		T	I-V-E-M
2020.7.29	Investigation Report on the General Road Traffic Accident at Hengtang Road Overpass Section, Huancheng East Road, Liaobu Town (July 29)								T						T			T											I-V
2020.7.2	Investigation Report on the "July 2" General Road Traffic Accident of Chengdu Mingda Intermodal Logistics Co., Ltd.						T	T	T																				I
2020.6.6	Investigation Report on the Major Road Traffic Accident on the Beijing-Taipei Expressway on June 6, 2020								T								T			T									I-V-E
2020.6.6	National Highway 212 June 6th General Road Traffic Accident Investigation Report						T					T										T							I-V-E
2020.6.21	Investigation Report on the Major Road Traffic Accident in Baisha Town, Jiangjin District on June 21						T					T	T	T								T		T				T	I-V-E-M
2020.6.14	In-Depth Investigation Report on the General Road Traffic Accident in Xinxing County, Yunfu City (June 14)	T																		T				T					I-E
2020.6.13	Investigation Report on the Major Explosion Accident of a Liquefied Petroleum Gas Transport Tank Truck on the Wenling Section of Shenhai Expressway (June 13)	T					T																			T	T	T	I-E-M
2020.5.7	Investigation Report on the "5·7" Road Traffic Accident in Xunyang District							T																				T	I-M
2020.5.26	May 26 Zhongyuan District Major Road Transport Accident Investigation Report				T											T		T											I-V
2020.5.22	Investigation Report on the May 22 Major Road Transport Accident in Shaxian County				T						T							T										T	I-V-M
2020.5.16	Investigation Report on the "May 16" Traffic Accident in Binzhou Town, Binyang County							T					T										T						I-V-E
2020.5.13	Investigation Report on the "May 13" Traffic Accident along Shenzhen-Shantou Expressway				T																								I
2020.5.11	Investigation Report on the Major Road Traffic Accident in Yanggao County, Datong City (May 11 Incident)													T															V
2020.4.9	Investigation Report on the General Road Traffic Accident in Yongxing County (April 9th)					T	T																						I
2020.4.19	Investigation Report on Responsibility for the "4.19" Major Road Traffic Accident on Provincial Highway 309 in Jimo District	T		T																									I
2020.4.13	Investigation Report on the Major Road Traffic Accident in Luoyuan County on April 13, 2020	T																			T	T	T			T		T	I-E-M
2020.12.15	Investigation Report on the Major Road Traffic Accident in Sixian County of 15 December 2020					T	T																T						I-E
2020.11.6	Investigation Report on the Major Road Traffic Accident at South Binhe West Road (Wanda Plaza Section), Lanzhou City, November 6th			T	T		T																T						I-E
2020.11.6	Investigation Report on the Major Road Traffic Accident in Du'an County (November 6, 2020)							T																			T		I-M
2020.11.6	Investigation Report on the Major Road Traffic Accident in Du'an Yao Autonomous County (November 6, 2020)							T										T									T		I-V-M
2020.11.4	Investigation Report on the Major Road Traffic Accident on County Road 402, Heng County (November 4)	T		T								T	T					T				T						T	I-V-E-M
2020.11.24	Investigation Report on the November 24 Road Traffic Hazardous Materials Combustion Accident on the Yaozhou Section of G65 Baomao Expressway	T					T							T			T		T					T			T		I-V-E-M
2020.11.24	Investigation Report on the Major Road Traffic Accident in Hebu District, Hezhou City on November 24	T							T			T		T	T														I-V
2020.11.17	Investigation Report on the "11.17" Traffic Accident at Yanhe Road, Poyang County						T													T					T			T	I-E-M
2020.10.6	Investigation Report on the Major Road Traffic Accident at the Section of National Highway 241, Longtan Town, Bobai County, Yulin City (October 6)				T						T	T			T	T	T	T							T			T	I-V-E-M
2020.10.5	Investigation Report on the Major Road Traffic Accident in Chabu Town, Minxian County on October 5						T				T	T						T			T			T					I-V-E
2020.10.22	Investigation Report on the General Road Traffic Accident of October 22 in Wanjiang Subdistrict, Dongguan City				T																								I
2020.10.22	Investigation Report on the General Road Traffic Accident in Houjie Town on October 22				T		T								T			T					T				T		I-V-E-M
2020.10.17	In-Depth Investigation Report on the "October 17" General Road Traffic Accident in Xinxing County	T														T													I-V
2020.10.10	Investigation Report on the "October 10" Road Traffic Accident at Shengdong Transportation Co., Ltd., Jiutai District, Changchun City										T						T						T					T	I-V-E-M
2020.10.1	Investigation Report on the "October 1st" General Road Traffic Accident on G76 Xiamen-Chengdu Expressway (Naxi-Xuyong Section)						T					T		T				T						T					I-V-E
2020.1.2	Investigation Report on the Major Road Traffic Accident in Xixiangtang District, Nanning City, along the Guangkun Expressway on January 2	T						T	T			T					T			T							T	T	I-V-E-M
2020.1.17	Guangfozhao Expressway Zhaoqing Section 'Jan 17' Major Road Traffic Accident							T				T																	I-V
2020.1.11	General Road Traffic Accident in Tangxia Town, Dongguan City on November 14th				T										T								T						I-V-E
2020.1.10	Investigation Report on the Major Road Traffic Accident in Heyang on January 10	T			T		T												T		T			T				T	I-E-M
2019.9.5	Investigation Report on the Major Road Traffic Accident at the Wanzhou Section of the Shanghai-Chengdu Expressway on September 5th				T							T						T			T							T	I-V-E-M
2019.9.3	Investigation Report on the "September 3rd" Major Traffic Accident on Qi-Yi Line in Yicheng District, Zhumadian City	T					T								T		T									T		T	I-V-E-M
2019.9.27	Investigation Report on the General Road Traffic Accident in Qiaotou Town, Dongguan City on September 27	T							T																				I
2019.9.26	September 26 Major Traffic Accident on Jinggang'ao Expressway (Xinxiang Section)	T						T			T	T							T					T		T			I-V-E
2019.9.22	Investigation Report on the Major Road Traffic Accident in Huaishi Town, Xiangtan County on September 22						T									T		T			T								I-V-E
2019.8.14	Investigation Report on the Major Road Traffic Accident in Wuqi County on August 14	T		T				T														T							I-E
2019.8.12	Traffic Accident in Qihe Section of G2001 Expressway											T	T						T			T		T					V-E
2019.7.8	Investigation Report on the Major Traffic Accident in Sixian County on July 8, 2019				T				T								T												I-V
2019.7.23	Investigation Report on the Major Road Traffic Accident in Jinggangshan City: July 23 Incident			T																									I
2019.7.21	Major Road Traffic Accident on National Highway 109 in Yu County, Zhangjiakou City (July 21)	T										T						T					T				T		I-V-E-M
2019.6.25	Investigation Report on the "June 25" Major Road Traffic Accident at Tashan Section of National Highway G102, Lianshan District, Huludao City					T																	T						I-E-M
2019.5.4	Investigation Report on the Major Road Traffic Accident in the Wulong Section of Baomao Expressway on May 4th																T		T		T			T				T	V-E-M
2019.5.25	Investigation Report on the Major Traffic Accident in Dongpo District on May 25				T																							T	I-M
2019.5.2	Investigation Report on the Major Road Traffic Accident in Qingshanhu District, Nanchang City (May 2 Incident)	T		T								T														T		T	I-V-E-M
2019.5.10	Investigation Report on the Major Traffic Accident in Junlian County, Yibin City, Sichuan Province on May 10, 2019	T										T									T								I-V-E
2019.4.4	Investigation Report on the April 4th Major Traffic Accident in Suixi County, Zhanjiang City				T		T		T																				I
2019.4.29	Investigation Report on the Major Road Traffic Accident in Jin'an District, Lu'an City on April 29, 2019	T																											I
2019.3.29	Investigation Report on the "March 29" Major Road Traffic Accident in Simianshan, Jiangjin District						T					T						T				T							I-V-E
2019.3.2	Investigation Report on the Major Road Traffic Accident on Zilong Expressway on March 2nd	T			T											T	T										T		I-V-M
2019.12.26	Investigation Report on the Major Road Traffic Accident in Wufeng Tujia Autonomous County (December 26 Incident)						T											T	T			T		T	T			T	I-V-E-M
2019.11.22	Investigation Report on the Major Road Traffic Accident in Longxi County, Dingxi City (November 22, 2019)								T																				I
2019.10.4	Investigation Report on the Major Road Traffic Accident at the Tangzhui Section of G15 Shenyang-Haikou Expressway in Wuchuan City, Maozhan on October 4				T																								I
2019.10.19	Investigation Report on the "10·19" Major Road Transport Accident in Lintong			T				T			T							T					T					T	I-V-E-M
2019.1.9	Investigation Report on the Major Road Traffic Accident in Yongchuan District on January 9		T													T			T				T	T					I-V-E
2018.9.9	Investigation Report on the Major Road Traffic Accident in Dunhao Town, Kaizhou District (September 9 Incident)	T										T										T							I-V-E
2018.9.9	Investigation Report on the "September 9th" Major Road Traffic Accident in Huangmei County	T			T																		T					T	I-E-M
2018.9.26	September 26 Traffic Accident on Meishan Section of Chengdu-Leshan Expressway		T											T								T							I-V-E
2018.8.26	Investigation Report on Liability for the Major Road Traffic Accident of "August 26" in Jimo District				T	T		T															T			T			I-E
2018.8.23	Investigation Report on the Major Road Traffic Accident in Dongpo District, Meishan City on August 23, 2018						T									T													I-V
2018.8.1	Investigation Report on the August 1st Major Road Traffic Accident in Huidong County, Huizhou City							T			T							T				T							I-V-E
2018.7.22	Investigation Report on the "22 July" General Road Traffic Accident on the Jinggang'ao Expressway (Dongguan Section) in Dongguan City (Daojiao Town "22 July" General Road Traffic Accident)				T							T					T												I-V
2018.7.19	Investigation Report on the "July 19" Major Road Traffic Accident in Yangshan County, Qingyuan City						T	T				T						T				T						T	I-V-E-M
2018.7.15	Investigation Report on the Major Road Traffic Accident in Xinfeng County on July 15, 2018	T							T								T	T					T			T			I-V-E
2018.7.15	"July 15 Major Road Traffic Accident on the Minqing Section of the Fuyin Expressway"								T												T								I-E
2018.6.7	Investigation Report on the Relatively Major Road Traffic Accident in Hanyuan County, Ya'an City on June 7th	T						T				T		T								T							I-V-E
2018.6.28	Investigation Report on Major Road Traffic Accident in Yingshang County, Fuyang City (Provincial Highway S102, June 28, 2018)	T					T	T										T					T			T		T	I-V-E-M
2018.5.25	Investigation Report on the Major Road Traffic Accident on National Highway G354, Weixing Section (May 25)	T							T						T		T												I-V
2018.5.1	Investigation Report on the Major Road Traffic Accident at the Nanchuan Daguang Section of G65 Baotou-Maoming Expressway on May 1st								T																				I
2018.4.17	Investigation Report on the "4•17" Major Road Traffic Accident in Yangjiang City						T		T																T				I-E
2018.2.27	Investigation Report on the "February 27" Major Road Traffic Accident on Xingzuo Road, Xingtai County	T																						T			T		I-E-M
2018.2.18	Investigation Report on the Major Traffic Accident of February 18 in Datong County	T	T									T											T			T			I-V-E
2018.12.28	Investigation Report on the "12·28" General Road Traffic Accident at Dashuwan, Group 5, Sandui Village, Shazhou Town, Qingchuan County						T															T							I-E
2018.12.22	Investigation Report on the Major Road Traffic Accident on G65 Baomao Expressway (Jieshi to Nanpeng Section) on December 22						T					T										T							I-V-E
2018.12.18	Investigation Report on the Major Road Traffic Accident in Zhuyi Town, Fengjie County, Chongqing Municipality on December 18				T			T																					I
2018.11.7	Investigation Report on the Major Road Traffic Accident in Yunfu Luoding City (November 17)				T							T	T		T				T					T					I-V-E
2018.11.5	Yingtan High-Tech Industrial Development Zone November 5 Major Road Traffic Accident	T				T												T					T			T		T	I-V-E-M
2018.11.2	Investigation Report on the "November 2" Major Road Traffic Accident on G5 Beijing-Kunming Expressway (Ya'an-Xichang Section within Yingjing County)	T					T	T				T								T		T					T		I-V-E-M
2018.10.23	Investigation Report on the "October 23" Major Road Traffic Accident on the Chengdu-Ya'an Section of G5 Beijing-Kunming Expressway									T															T	T			I-E
2018.1.14	Responsibility Investigation Report on the Major Road Traffic Accident in the Yantai Qixia Section of Shenhai Expressway on January 14		T	T	T												T										T		I-V-E-M
